# Supplementary material for: A Novel P@SiO2 Nano-Composite as Effective Adsorbent to Remove Methylene Blue Dye from Aqueous Media
Source: Materials (Basel). 2023 Jan 5;16(2):514. doi: 10.3390/ma16020514 (PMC9864475; doi:10.3390/ma16020514)
Supplement: Supplementary file 1 [file materials-16-00514-s001.zip]

Archive with 1 entries (1 files):
- materials-2105037-Supplementary Materials.pdf
